# Supplementary material for: Sensitivity and Specificity of two rapid tests for the diagnosis of infection by Trypanosoma cruzi in a Colombian population
Source: PLoS Negl Trop Dis. 2021 Jun 2;15(6):e0009483. doi: 10.1371/journal.pntd.0009483 (PMC8202949; doi:10.1371/journal.pntd.0009483)
Supplement: S1 Table — (XLSX) [file pntd.0009483.s002.xlsx]

## Sheet: Hoja1
		FORMATO						Versión: 2
								Código: SS-P37-F37
TAMIZAJE ENFERMEDAD DE CHAGAS								Fecha: 24/Mar/2017
INSTITUCIÓN_________________________________________________________				MUNICIPIO:			AÑO: ______________________	2019
NOMBRE DEL RESPONSABLE __________________________________________		Sandra Helena Suescún Carrero		CARGO: _________ ___			T° RECEPCION LDSP: _____________
TELÉFONO FIJO _______________ CELULAR: _______________________________				CORREO ELECTRÓNICO:_____________________________		sandrahsc@yahoo.com
No. Muestra	Fecha toma de la muestra (dd/mm/aa)	NOMBRES Y APELLIDOS		Tipo de documento	Documento de Identidad	EDAD (Años)	Procedencia	Barrio / Vereda	Prueba rápida InBios	Prueba rápida Stat-Pak	ELISA Total	ELISA Recombinante	Resultado Final
			Sexo
1	2019-05-29	Cristina Maldonado Perez	1	CC	30024015	59	1	La Calera	1	1	1	1	1
2	2019-05-29	Hildebrando Hernandez Sepulveda	2	CC	6612371	61	1	La Calera	1	1	1	1	1
3	2019-05-29	Carol Alexandra Delgado Arenas	1	TI	1056592284	13	1	Centro	2	2	2	2	2
4	2019-05-29	Maira Astrid Barrera Cruz	1	CC	1056592202	32	1	Centro	2	2	2	2	2
5	2019-05-29	Luis David Reyes	2	TI	1097504071	8	1	Centro	2	2	2	2	2
6	2019-05-29	Angela Liliana Arenas Lagos	1	CC	30024733	40	1	Centro	2	2	2	2	2
7	2019-05-29	Cristina Acosta Perez	1	CC	30024202	52	1	Centro	1	1	1	1	1
8	2019-05-29	Sandra Katherine Perez Acosta	1	CC		28	1	Centro	2	2	2	2	2
9	2019-05-29	Carmela Herrera García	1	CC	1070823460	26	1	Palmar	2	2	2	2	2
10	2019-05-29	Eustaquio Jaimes Rojas	2	CC	60443812	80	1	Galvan	1	1	1	1	1
11	2019-05-29	María Aracely Mongui	1	CC	23522641	45	1	Bavata	1	1	1	1	1
12	2019-05-29	María Silva Lopez Blanco	1	CC	23548388	65	1	Centro	1	1	1	1	1
13	2019-05-29	Carmen Dolores Sanabria	1	CC	30024280	53	1	La Carrera	2	2	2	2	2
14	2019-05-29	Vitelbina Gallo de Rojas	1	CC	30023298	75	1	Caña Bravo	1	1	1	1	1
15	2019-05-29	Sara Duarte Maldonado	1	CC	1036392126	33	1	El Palmar	1	1	1	1	1
16	2019-05-29	María Antonia Barrera	1	CC	30023746	60	1	Bavata	2	2	2	2	2
17	2019-05-29	Iris Matilde Cardenas	1	CC	30024928	35	1	Bavata	2	2	2	2	2
18	2019-05-29	María Rebeca Hernandez	1	CC	30024888	35	1	El Nogal	2	2	2	2	2
19	2019-05-29	Gloria Martinez de Barrera	1	CC	30023730	63	1	Bavata	1	1	1	1	1
20	2019-05-29	María Herminda Maldonado	1	CC	30027584	71	1	Caña Bravo	2	2	2	2	2
21	2019-05-29	Pedro Elias Rincón Arenales	2	CC	4249847	72	1	Ovachia	2	2	2	2	2
22	2019-05-29	María Eduarda Catañeda Melgarejo	1	CC	30024172	53	1	Bavata	2	2	2	2	2
23	2019-05-29	María de Jesús Pimiento Niño	1	CC	30024031	56	1	El Palmar	2	2	2	2	2
24	2019-05-29	Amanda Rojas Perez	1	CC	30024261	50	1	La Calera	2	2	2	2	2
25	2019-05-29	Maryory Henao	1	CC	30354074	47	1	Centro	2	2	2	2	2
26	2019-05-29	Antonia Gutierrez	1	CC	30023947	65	1	La Carrera	1	1	1	1	1
27	2019-05-29	Cantalicio Suarez Paipa	2	CC	6612160	69	1	La Carrera	1	1	1	1	1
28	2019-05-29	María Cristina Martinez Colmenares	1	CC	30024603	44	1	Bavatá	1	1	1	1	1
29	2019-05-29	María Francelina Reina Sepúlveda	1	CC	30023545	69	1	Centro	2	2	2	2	2
30	2019-05-29	Marisol Ramirez Peña	1	CC	1098100550	31	1	La Carrera	2	2	2	2	2
31	2019-05-29	Leidy Johana Avila López	1	CC	1056592572	28	1	La Carrera	2	2	2	2	2
32	2019-05-29	William David Lopez	2	CC	1193136943	17	1	La Carrera	2	2	2	2	2
33	2019-05-29	Saul Suarez Pimiento	2	CC	3024839	80	1	La Carrera	1	1	1	1	1
34	2019-05-29	Carlos Cardenas Figueroa	2	CC	6613265	44	1	Bavatá	2	2	2	2	2
35	2019-05-29	José Roberto Rojas	2	CC	6612580	57	1	La Calera	1	1	1	1	1
36	2019-05-29	Ana Isabel Rojas Blanco	1	CC	30023812	61	1	Ovachia	2	2	2	2	2
37	2019-05-29	Yesika Eliana Hernández López	1	CC	1056593042	21	1	El Palmar	2	2	2	2	2
38	2019-05-29	Gladys del Carmen Pimiento Niño	1	CC	30024109	51	1	El Palmar	2	2	2	2	2
39	2019-05-29	María Ines Novoa Angarita	1	CC	30345190	49	2	Centro	2	2	2	2	2
40	2019-05-29	Omaira López Reina	1	CC	300242168	46	1	Centro	2	2	2	2	2
41	2019-05-29	Aurora García	1	CC	305210653	80	1	Centro	1	1	1	1	1
42	2019-05-29	Efraín Melgarejo	2	CC	6612679	55	1	Bavatá	1	1	1	1	1
43	2019-05-29	Susana Ester Romero Rojas	1	CC	105744411	32	1	Centro	2	2	2	2	2
44	2019-05-29	Blanca Elvira Villarreal Marquez	1	CC	51594369	61	1	Centro	2	2	2	2	2
45	2019-05-29	María Victoria Reina de Cardenas	1	CC	30023720	62	1	Centro	2	2	2	2	2
46	2019-05-29	Ruben Cardenas Pimiento	2	CC	19147603	68	1	Centro	2	2	2	2	2
47	2019-05-29	Zenaida Galvis Ruíz	1	CC	60278509	59	1	Bavatá	2	2	2	2	2
48	2019-05-29	Gustavo García Archila	2	CC	5699020	67	1	Palmar	2	2	2	2	2
49	2019-05-29	José Pioquinto García Martinez	2	CC	66121107	69	1	Centro	1	1	1	1	1
50	2019-05-29	Azucena Coronado Gutierrez	1	CC	30024878	36	1	Centro	2	2	2	2	2
51	2019-05-29	Lina María Archila Coronado	1	TI	1163213505	8	1	Centro	2	2	2	2	2
52	2019-05-29	Jessica Galeano Henao	1	CC	1056592762	24	1	El Palmar	2	2	2	2	2
53	2019-05-29	Luis Fernando Luna Londoño	2	CC	7254617	38	1	Ovachia	2	2	2	2	2
54	2019-05-29	Ingrid Yulieth Barrera	1	TI	1056594314	12	1	Centro	2	2	2	2	2
54	2019-05-29	Rosa Melgarejo Gonzalez	1	CC	28054513	40	1	Centro	2	2	2	2	2
55	2019-05-29	Victoria Prieto Barrera	1	CC	30024621	44	1	Centro	2	2	2	2	2
56	2019-05-29	María Elvira Gomez de Rincon	1	CC	24077809	69	1	Centro	2	2	2	2	2
57	2019-05-29	María Clara Alvarez	1	CC	30023736	63	1	Bavatá	2	2	2	2	2
58	2019-05-29	Giovanny Parra Peña	2	CC	74372161	41	1	Centro	2	2	2	2	2
59	2019-05-29	Jorge Alberto Flores Amado	2	CC	30024957	57	2	Centro	2	2	2	2	2
60	2019-05-29	Eduvina Rojas de Manrique	1	CC	24078182	68	1	Ovachia	2	2	2	2	2
61	2019-05-29	Adriana del Pilar Arenas Niño	1	CC	46456640	34	1	Centro	1	2	2	2	2
62	2019-05-29	Marina del Carmen Joya Gomez	1	CC	63320938	53	1	Centro	2	2	2	2	2
63	2019-05-29	Rubiela Barrera Colmenares	1	CC	30024461	48	1	Bavatá	2	2	2	2	2
64	2019-05-29	Nini Johana Cobos	1	CC	1049622791	28	2	Centro	2	2	2	2	2
65	2019-05-30	María del Carmen Rodriguez Gómez	1	CC	24080683	47	2	Centro	1	1	1	1	1
66	2019-05-30	Juan Camilo Silva Quintero	2	TI	1002416702	16	2	Centro	2	2	2	2	2
67	2019-05-30	María Alejandra Silva Quintero	1	TI	1057596806		2	Centro	2	2	2	2	2
68	2019-05-30	Luis Adolfo Gomez	2	CC	4250625	69	2	Centro	1	1	1	1	1
69	2019-05-30	Juan Alberto Sachica	2	CC		57	2	Centro	2	2	2	2	2
70	2019-05-30	Pompilio Martínez Velasquez	2	CC	79186273	51	2	Centro	2	2	2	2	2
71	2019-05-30	Pedro Jairo Numpaque Rodriguez	2	CC	4251501	57	2	Centro	2	2	2	2	2
72	2019-05-30	Flor Elva Martinez Mejia	1	CC	24130259	51	2	Centro	2	2	2	2	2
73	2019-05-30	Paola Cifuentes Rodriguez	1	CC	1057547081	24	2	Centro	2	2	2	2	2
74	2019-05-30	Marlén Lizarazo	1	CC	24079577	54	2	Centro	2	2	2	2	2
75	2019-05-30	Miryam Ruth Sanchez Goméz	1	CC	24081165	41	2	Centro	1	1	1	1	1
76	2019-05-30	Ana Rubiela Llanes Zuñiga	1	CC	30024682	42	1	La Carrera	2	2	2	2	2
77	2019-05-30	María Eugenia Medina	1	CC	46358937	56	2	Centro	2	2	2	2	2
78	2019-05-30	Luz Herminda Mojica	1	CC	24078201	67	2	Llanogrande	2	2	2	2	2
79	2019-05-30	Sara Sofia Bohorquez	1	TI	1052382584	13	2	Centro	2	2	2	2	2
80	2019-05-30	Mariela Quintero Valbuena	1	CC	39542880	51	2	Centro	2	2	2	2	2
81	2019-05-30	María Avicena Cuevas de Gomez	1	CC	37797787	72	2	Centro	1	1	1	1	1
82	2019-05-30	Olegario Gomez Camacho	2	CC	19103749	69	2	La Chorrera	1	1	1	1	1
83	2019-05-30	María Beatriz Alvarez Melgarejo	1	CC	60322918	54	2	Centro	1	1	1	1	1
84	2019-05-30	Alba Rocio Baez Salazar	1	CC	24081500	38	2	La Chorrera	2	2	2	2	2
85	2019-05-30	Juan Diego Suarez	2	TI	1007332608	15	2	La Chorrera	2	2	2	2	2
86	2019-05-30	Aliz Sorayda Paredes Paredes	1	CC	24078749	60	2	Centro	1	1	1	1	1
87	2019-05-30	Proceso Suarez Sandoval	2	CC	4266397	54	2	La Chorrera	2	2	2	2	2
88	2019-05-30	Edgar Alexander Sotelo Cordero	2	CC	4253127	42	2	Centro	2	2	2	2	2
89	2019-05-30	Rosaura Blanco Rojas	1	CC	24078500	64	2	Centro	2	2	2	2	2
90	2019-05-30	Rosa Barbara Manrique	1	CC	24077195	78	2	Centro	2	2	2	2	2
91	2019-05-30	Holman Ernesto Ariza	2	TI	1057544755	14	2	Centro	2	2	2	2	2
92	2019-05-30	Zenaida Mercedes Fuentes Manrique	1	CC	24081109	43	2	Centro	2	2	2	2	2
93	2019-05-30	Flor Elva Mejia Salazar	1	CC	24080709	45	2	Centro	2	2	2	2	2
94	2019-05-30	María Berenice Lizarazo Manrique	1	CC	24079931	51	2	Centro	2	2	2	2	2
95	2019-05-30	Falminio Burgos	2	CC	1006996	78	2	Sacachoba	2	2	2	2	2
96	2019-05-30	Aurora Correa Patiño	1	CC	23348728	75	2	Sacachoba	2	2	2	2	2
97	2019-05-30	Mercedes Blanco Cetina	1	CC	30024340	49	1	Centro	2	2	2	2	2
98	2019-05-30	Libardo Arias	2	CC	83015004	60	2	Centro	2	2	2	2	2
99	2019-05-30	Graciela Llanes Ramirez	1	CC	24079054	64	2	Centro	2	2	2	2	2
100	2019-05-30	Mariela Salcedo Medina	1	CC	68288118	50	2	Centro	2	2	2	2	2
101	2019-05-30	Ana Delia Baez Camacho	1	CC	24080461	61	2	La Chorrera	1	1	1	1	1
102	2019-05-30	Ramón Alberto Baez Perez	2	CC	79567827	47	2	Centro	2	2	2	2	2
103	2019-05-30	María Isabel Lizarazo Castro	1	CC	23554859	57	2	Centro	2	2	2	2	2
104	2019-05-30	Orlando Sanchez Pietro	2	CC	4253042	42	2	Centro	2	2	2	2	2
105	2019-05-30	Carmen Helena Quintero Gaitan	1	CC	52080204	46	2	Centro	2	2	2	2	2
106	2019-05-30	Julian David Baez Quintero	2	TI	1000470714	15	2	Centro	2	2	2	2	2
107	2019-05-30	Elvia Odilia Quintero Rincon	1	CC	30024589	44	2	Centro	2	2	2	2	2
108	2019-05-30	Dolores Murillo Rojas	1	CC	24077917	71	2	Centro	2	2	2	2	2
109	2019-05-30	Rosa Inelda Delgado Perez	1	CC	30024747	39	2	Centro	2	2	2	2	2
110	2019-05-30	Jose Manuel Perez Eslava	2	CC	74170417	36	2	Centro	2	2	2	2	2
111	2019-05-30	Marcos Millam Cobos	2	CC	4253399	39	2	Haltillo	2	2	2	2	2
112	2019-05-30	Lucero del Carmen Novoa	1	CC	24079917	52	2	Centro	2	2	2	2	2
113	2019-05-30	Juan Carlos Gutierrez Hernandez	2	CC	74170137	38	2	La Chorrera	2	2	2	2	2
114	2019-05-30	Graciela Hernandez Gomez	1	CC	24078382	61	2	Centro	1	1	1	1	1
115	2019-05-30	Elva Neira de Mesa	1	CC	28237874	68	2	Centro	2	2	2	2	2
116	2019-05-30	Shaira Yalitza Mayorga Blanco	1	TI	1002725608	17	2	Centro	2	2	2	2	2
117	2019-05-30	Alix Wafica Avila Neira	1	CC	52159417	46	2	Centro	2	2	2	2	2
118	2019-05-30	Berta Angarita	1	CC	24079829	53	2	Centro	1	1	1	1	1
119	2019-05-30	Javier Velandia	2	CC	4252259	52	2	Centro	2	2	2	2	2
120	2019-05-30	Vivian Karina Cetina Angarita	1	CC	1015398299	31	2	Centro	2	2	2	2	2
121	2019-05-30	Patricia Ortiz Ruiz	1	CC	23855238	55	2	Centro	2	2	2	2	2
122	2019-05-30	Olga Lucia Escamilla Reyes	1	CC	46458058	33	2	Centro	2	2	2	2	2
123	2019-05-30	Yenifer Tatiana Coronado	1	CC	1057547972	22	2	Centro	2	2	2	2	2
124	2019-06-06	María Ilba Ulloa Pinzón	1	CC	41446060	70	3	Maciegal	1	1	1	1	1
125	2019-06-06	Jorge Enrrique Saavedra	2	CC	91012212	54	3	Maciegal	1	1	1	1	1
126	2019-06-06	Erasmo Ulloa Pinzón	2	CC	91020202	62	3	Maciegal	1	1	1	1	1
127	2019-06-06	Hernan Ulloa Pinzón	2	CC	4171709	67	3	Maciegal	1	1	1	1	1
128	2019-06-06	Alicia Hurtado García	1	CC	23779038	58	3	Centro	1	1	1	1	1
129	2019-06-06	Jose Corredor Otalora	2	CC	79239428	53	3	Centro	2	2	2	2	2
130	2019-06-06	Gladia Alexandra Torres	1	CC	23783293	37	3	Tierra de Castro	2	2	2	2	2
131	2019-06-06	Jorge José Forero	2	CC	5576535	75	3	Maciegal	2	2	2	2	2
132	2019-06-06	Sofía Santamaria	1	CC	27980718	74	3	Maciegal	1	2	2	2	2
133	2019-06-06	Luz Dary Gonzalez Ariza	1	CC	23782128	46	3	Centro	1	1	1	1	1
134	2019-06-06	Orfilia Gonzalez Ariza	1	CC	23782730	42	3	Centro	1	1	1	1	1
135	2019-06-06	Ana Felisa Gonzalez	1	CC	52269092	42	3	Centro	2	2	2	2	2
136	2019-06-06	Dorisana Gonzalez Ariza	1	CC	23780373	59	3	Tierra de Gomez	1	1	1	1	1
137	2019-06-06	Ana Ines Gonzalez Ariza	1	CC	23779088	61	3	Centro	1	1	1	1	1
138	2019-06-06	Cecilia Ruabiano Camacho	1	CC	23758858	59	3	Tierra de Castro	1	1	1	1	1
139	2019-06-06	Sacramento Espitia	2	CC	1176716	65	3	Tierra de Castro	2	2	2	2	2
140	2019-06-06	José Campo Elias Gonzalez Ariza	2	CC	74244941	39	3	Centro	2	2	2	2	2
141	2019-06-06	Ubaldina Rodriguez Villamil	1	CC	24179133	45	3	Centro	2	2	2	2	2
142	2019-06-06	Marisol Gonzalez Gonzalez	1	CC	23783825	35	3	Tierra de Gomez	1	1	1	1	1
143	2019-06-06	Mayer Candela	1	CC	4280744	57	3	Centro	1	1	1	1	1
144	2019-06-06	María Encarnación Guerrero Porras	1	CC	24178574	52	3	Centro	1	1	1	1	1
145	2019-06-06	Gustavo Gonzalez	2	CC	4172591	63	3	Tierra de Gomez	2	2	2	2	2
146	2019-06-06	Geraldine Vanessa Corredor Guerrero	1	CC	1054681966	24	3	Papayal	2	2	2	2	2
147	2019-06-06	Honorio Guerrero Puentes	2	CC	91010995	59	3	Maciegal	1	1	1	1	1
148	2019-06-06	Nubia Rodriguez Ulloa	1	CC	23533239	41	3	Centro	1	1	1	1	1
149	2019-06-06	José Roberto Peña Torres	2	CC	4170151	72	3	Maciegal	1	1	1	1	1
150	2019-06-06	Eucaris Pinzón	2	CC	23780812	49	3	Centro	1	1	1	1	1
151	2019-06-06	Edwin Alexander Guerrero	2	CC	1032396041	32	3	Centro	2	2	2	2	2
152	2019-06-06	Luz Marina Espitia Torres	1	CC	1000464326	25	3	centro	2	2	2	2	2
153	2019-06-06	Yudi Paola Rodriguez Arias	1	CC	1030584057	28	3	Centro	2	2	2	2	2
154	2019-06-16	Gladys Lozada	1	CC	23532015	72	4	Palmichar bajo	1	1	1	1	1
155	2019-06-16	María de los Angeles Amador	1	CC	23777938	63	4	Palmichar alto	2	2	2	2	2
156	2019-06-16	Delfina Amador	1	CC	23532161	65	4	Palmichar alto	2	2	2	2	2
157	2019-06-16	Sandra Fjardo	1	CC	23533562	35	4	Resguardo de Indigenas	1	1	1	1	1
158	2019-06-16	Lucia Mateus Saenz	1	CC	23532340	73	4	Palmichar bajo	1	1	1	1	1
159	2019-06-16	Fautino Sanchez	2	CC	4106346	64	4	Tomechico	1	1	1	1	1
160	2019-06-16	María Irene Díaz Gomez	1	CC	35456941	62	4	Guamos y laderas	2	2	2	2	2
161	2019-06-16	Diana María Ulloa Díaz	1	CC	1051287285	26	4	Guamos y laderas	2	2	2	2	2
162	2019-06-16	Jose Elber Ulloa Niño	2	CC	4106952	60	4	Guamos y laderas	2	2	2	2	2
163	2019-06-16	karen Yesenia Peñaloza	1	TI	1193302765	16	4	Resguardo de Indigenas	2	2	2	2	2
164	2019-06-16	Carlos Efren Piña León	2	CC	7165105	47	4	Resguardo de Indigenas	2	2	2	2	2
165	2019-06-16	Adan Gomez Niño	2	CC	74355261	48	4	Guamos y laderas	1	1	1	1	1
166	2019-06-16	Deiby Suarez	1	CC	23533482	38	4	Palmichar bajo	2	2	2	2	2
167	2019-06-16	Isabel Sanchez Mateus	1	CC	23532510	55	4	Palmichar bajo	1	1	1	1	1
168	2019-06-16	Gilberto Rubiano	2	CC	4106939	53	4	Resguardo de blancos	2	2	2	2	2
169	2019-06-16	Aristides Calvo	2	CC	4106628	60	4	Centro	1	1	1	1	1
170	2019-06-16	Marisol Suarez	1	CC	23532883	47	4	Centro	2	2	2	2	2
171	2019-06-16	Gladys Piña Ayala	1	CC	23532557	61	4	Centro	2	2	2	2	2
172	2019-06-16	Marleny Piña Ayala	1	CC	23532980	46	4	Resguardo de Indigenas	2	2	2	2	2
173	2019-06-16	Oliva Quintero Sanchez	1	CC	41719430	61	4	Resguardo de Indigenas	2	2	2	2	2
174	2019-06-16	Elvia Gaviria Muñoz	1	CC	23532587	54	4	Resguardo de Indigenas	1	1	1	1	1
175	2019-06-16	Celmira Guerrero Sanchez	1	CC	23777210	66	4	Resguardo de Indigenas	1	1	1	1	1
176	2019-06-16	Karol Paola León Quintero	1	CC	1099209867	27	4	Resguardo de Indigenas	2	2	2	2	2
177	2019-06-16	Elsa María Ruíz	1	CC	23532875	54	4	Palmichar bajo	2	2	2	2	2
178	2019-06-16	Mercedes pineda Díaz	1	CC	23532166	65	4	Buenavista	2	2	2	2	2
179	2019-06-16	Transito Aranda Bautista	1	CC	41688382	64	4	Palmichar bajo	1	1	1	1	1
180	2019-06-16	Eligio Aguilar	2	CC	4106346	64	4	Centro	1	1	1	1	1
181	2019-06-16	Esperanza Falconery	1	CC	23532276	60	4	Centro	2	2	2	2	2
182	2019-06-16	Sofia Lozada Castellanos	1	CC	23532284	59	4	Palmichar alto	1	1	1	1	1
183	2019-06-16	Carmen Rosa Amador	1	CC	23532291	59	4	Palmichar alto	1	1	1	1	1
184	2019-06-16	Segundo Calvo Moreno	2	TI	1022929056	14	4	Centro	2	2	2	2	2
185	2019-06-16	Sara Valentina Niño Suarez	1	TI	1055127906	10	4	Palmichar bajo	2	2	2	2	2
186	2019-06-16	Emiro Calvo	2	CC	79578075	48	4	Centro	2	2	2	2	2
187	2019-06-16	Elvia Garcez	1	CC	23532022	69	4	Palmichar bajo	2	2	2	2	2
188	2019-06-16	Reinaldo Ospina	2	CC	4106250	66	4	Tumechico	1	1	1	1	1
189	2019-06-16	Rodolfo Niño	2	CC	1051286157	37	4	Palmichar bajo	2	2	2	2	2
190	2019-06-16	Martha Monica Piñeros	1	CC	39752743	50	4	Potrero Grande	2	2	2	2	2
191	2019-06-16	José del Carmen Ramos	2	CC	1133091	66	4	Centro	1	1	1	1	1
192	2019-06-16	Leticia Mallorga	1	CC	23522326	64	4	Tumechico	1	1	1	1	1
193	2019-06-16	Rosalbina Sanabria	1	CC	41372385	70	4	Centro	2	2	2	2	2
194	2019-06-16	María Elisa Reyes	1	CC	23531976	72	4	Resguardo de Indigenas	1	1	1	1	1
195	2019-06-16	Katiusca Barrios	1	CC	11235344	46	4	Centro	2	2	2	2	2
196	2019-06-16	Edwin Patiño Gaviria	2	CC	1051287530	24	4	Centro	2	2	2	2	2
197	2019-06-16	Yamira Ramires	1	CC	23532650	54	4	Palmichar bajo	1	1	1	1	1
198	2019-06-16	Ciro Antonio Sanchez	2	CC	4106766	57	4	Palmichar alto	1	1	1	1	1
199	2019-06-16	Reinaldo Sanchez	2	CC	4106561	59	4	Palmichar bajo	1	1	1	1	1
200	2019-06-16	Deiby Amador Alvarez	1	CC	23532744	49	4	Centro	2	2	2	2	2
201	2019-06-16	Natividad Alfonso	1	CC	23532737	54	4	Palmichar alto	1	1	1	1	1
202	2019-06-16	Flor Angela Herrera	1	CC	1051286458	31	4	Palmichar bajo	2	2	2	2	2
203	2019-06-16	Rafael Barón Urrea	2	CC	4107017	52	4	Centro	2	2	2	2	2
204	2019-06-16	Claudia Patricia Herrera	1	CC	1051287019	29	4	Palmichar bajo	2	2	2	2	2
205	2019-06-16	Ayde Robles	1	CC	23533092	55	4	Capita y Villabona	2	2	2	2	2
206	2019-06-16	Luis Antonio Herrera	2	CC	4107245	58	4	Palmichar bajo	1	1	1	1	1
207	2019-06-16	Luz María Ariza	1	CC	30204505	56	4	Tumegrande	2	2	2	2	2
208	2019-06-16	Lina Forero Sanchez	1	CC	52436527	39	4	Gacia Gatapal	2	2	2	2	2
209	2019-06-16	Edith Jhoanna Calderon	1	CC	23533721	33	4	Centro	2	2	2	2	2
210	2019-06-16	Laura Viviana Castro Peña	1	CC	1052388887	29	4	Centro	2	2	2	2	2
211	2019-07-27	Gloria Esther Rivera	1	CC	24233837	61	5	Centro	1	1	1	1	1
212	2019-07-27	Pablo Muñoz Mora	2	CC	4764843	63	5	Centro	1	1	1	1	1
213	2019-07-27	Gloria Elena Vega Gutierrez	1	CC	23754384	48	5	Centro	1	1	1	1	1
214	2019-07-27	Ana Ernestina Forero	1	CC	23753279	56	5	Centro	1	1	1	1	1
215	2019-07-27	Alejandro Cubides Muñoz	2	CC	74346514	47	5	Centro	1	1	1	1	1
216	2019-07-27	María Dolores Muñoz	1	CC	23751127	76	5	Centro	1	1	1	1	1
217	2019-07-27	German Alirio Nova Rodriguez	2	CC	74346920	43	5	Centro	1	1	1	1	1
218	2019-07-27	Jose Abdon Parra	2	CC	5880625	66	5	Centro	1	1	1	1	1
219	2019-07-27	Yolanda Vacca Rodriguez	1	CC	23753441	66	5	Centro	2	2	2	2	2
220	2019-07-27	Disander Cubides	2	CC	74347251	41	5	Centro	2	2	2	2	2
221	2019-07-27	Andrea Johana Bernal Morales	1	CC	1053282515	20	5	Centro	2	2	2	2	2
222	2019-08-09	Jose Luis García Castro	2	TI	1120473432	10	2	Jabonera	2	2	2	2	2
223	2019-08-09	Karen Dayana García Avellaneda	1	TI	1163213504	9	2	Jabonera	2	2	2	2	2
224	2019-08-09	Anyi Yoana García Avellaneda	1	TI	1057547289	6	2	Jabonera	2	2	2	2	2
225	2019-08-09	Yobani Alexander Oliveros	2	TI	1057545886	11	2	Jabonera	2	2	2	2	2
226	2019-08-09	Pedro Ferney García Castro	2	TI	1120472912	12	2	Jabonera	2	2	2	2	2
227	2019-08-09	Ender Alexander Rico Oliveros	2	TI	1163213357	9	2	Jabonera	2	2	2	2	2
228	2019-08-09	Laura Caterine Rico	1	TI	1123441870	7	2	Jabonera	2	2	2	2	2
229	2019-08-09	Karen Liceth Davila	1	TI	1163213318	9	2	Jabonera	2	2	2	2	2
230	2019-08-09	Yarley Tatiana Mesa Reyes	1	CC	24081686	37	2	Jabonera	2	2	2	2	2
231	2019-08-09	Ruperto Angarita	2	CC	74116518	59	2	Jabonera	1	1	1	1	1
232	2019-08-09	William Davila	2	CC	4253032	43	2	Jabonera	1	1	1	1	1
233	2019-08-09	Alvaro Sandoval	2	CC	4250470	64	2	Jabonera	2	2	2	2	2
234	2019-08-09	Alirio Aponte	2	CC	4251237	59	2	Jabonera	2	2	2	2	2
235	2019-08-09	María Eloisa Manrrique	1	CC	24079659	54	2	Jabonera	2	2	2	2	2
236	2019-08-09	Jose´del Carmen Paredes Gallo	2	CC	4251397	59	2	Jabonera	2	2	2	2	2
237	2019-08-09	José Vicente Angarita	2	CC	4250933	61	2	Jabonera	1	1	1	1	1
238	2019-08-09	Blanca Nelly Oliveros	1	CC	24080965	50	2	Jabonera	2	2	2	2	2
239	2019-08-09	María Lonilde Gomez Oliveros	1	CC	24078615	60	2	Jabonera	1	1	1	1	1
240	2019-08-09	Aura Rosa Aponte	1	CC	24078027	70	2	Jabonera	1	1	1	1	1
241	2019-08-09	Buenaventura Mesa Suarez	2	CC	4249894	72	2	Jabonera	1	1	1	1	1
242	2019-08-09	Luis Antonio Oliveros	2	CC	4250437	65	2	Jabonera	1	1	1	1	1
243	2019-08-09	Isabel Oliveros	1	CC	24079026	67	2	Jabonera	1	1	1	1	1
244	2019-08-09	Carlos Andres Barrera	2	TI		3	2	Jabonera	2	2	2	2	2
245	2019-08-09	Rigo Alberto Manrrique	2	CC	4250169	68	2	Jabonera	2	2	2	2	2
246	2019-08-09	Carlos Julio Oliveros	2	CC	4251969	54	2	Jabonera	1	1	1	1	1
247	2019-08-09	Julio Roberto Lizarazo	2	CC	74170088	39	2	Jabonera	2	2	2	2	2
248	2019-08-09	Narcizo Gomez	2	CC	4252269	50	2	Jabonera	2	2	2	2	2
249	2019-08-09	Juan de Jesús Quintero Gutierrez	2	CC	4197150	64	2	Jabonera	1	1	1	1	1
250	2019-08-09	Gonzalo Davila	2	CC	1163589	62	2	Jabonera	1	1	1	1	1
251	2019-08-09	Elsa Leonor Davila Gomez	1	CC	1057546396	57	2	Jabonera	1	1	1	1	1
252	2019-08-09	Pedro Alonso Gomez Angarita	2	CC	79317592	55	2	Jabonera	1	1	1	1	1
253	2019-08-09	Nidia Esperanza Oliveros	1	CC	1057544575	32	2	Jabonera	2	2	2	2	2
254	2019-08-09	María Helena Vivas	1	CC	24078552	62	2	Jabonera	2	2	2	2	2
255	2019-08-09	Gladys Lizarazo	1	CC	39647545	52	2	Jabonera	1	1	1	1	1
256	2019-08-09	María Itsmenia Paredes	1	CC	24079857	53	2	Jabonera	2	2	2	2	2
257	2019-08-09	Gilberto Suarez Paredes	2	CC	4253073	42	2	Jabonera	1	1	1	1	1
258	2019-08-09	Marco Antonio Rico	2	CC	4250029	72	2	Jabonera	2	2	2	2	2
259	2019-08-09	Alex Estiben Rico Aponte	2	TI	1163213303	9	2	Jabonera	2	2	2	2	2
260	2019-08-09	Lucia Mesa	1	CC	24079349	58	2	Jabonera	2	2	2	2	2
261	2019-08-09	Jorge Alexander Galvis Moreno	2	CC	74170330	36	2	Jabonera	2	2	2	2	2
262	2019-08-09	Fernanda Aponte Oliveros	1	CC	1057546130	28	2	Jabonera	2	2	2	2	2
263	2019-08-09	Carol Jimena Camargo	1	TI	1028893971	6	2	Jabonera	2	2	2	2	2
264	2019-08-09	Jairo Alberto Angarita Vivas	2	CC	19186876	67	2	Jabonera	2	2	2	2	2
265	2019-08-09	Julio Gomez	2	CC	19230752	65	2	Jabonera	2	2	2	2	2
266	2019-08-09	Jorge Elieser Cotrina Manrrique	2	CC	74170269	50	2	Jabonera	2	2	2	2	2
267	2019-08-11	Luis Alirio Mateus Olarte	2	CC	13957402	43	7	Centro	2	2	2	2	2
268	2019-07-11	Luz Mila Chacon Núñez	1	CC	23491707	57	6	Los Bancos	2	2	2	2	2
269	2019-07-11	German Páez	2	CC	17356340	45	6	Centro	2	2	2	2	2
270	2019-07-11	Jhon Alexander Castañeda Matiz	2	CC	9999060	33	6	Centro	2	2	2	2	2
271	2019-07-11	Anyi Lizeth Carrillo	1	CC	1053336466	29	6	Penjamo	2	2	2	2	2
272	2019-07-11	Kenyi Nicole Lopez Carrrillo	1	TI	1053336466	7	6	Centro	2	2	2	2	2
273	2019-07-11	Wilmar Anzola	2	CC	1193130192	19	6	Centro	2	2	2	2	2
274	2019-07-11	Andrés David Forero	2	TI	1052336462	6	6	Centro	2	2	2	2	2
275	2019-07-11	Edith Valentina Gutiérrez	1	TI	1056507359	18	6	Centro	2	2	2	2	2
276	2019-07-11	0lga Lucia Pinzón	1	CC	23882576	46	6	Centro	2	2	2	2	2
277	2019-07-11	Pablo Cesar Martínez	2	CC	1049625740	28	6	Centro	2	2	2	2	2
278	2019-07-11	María Eugenia Aguilar Bravo	1	CC	40050577	48	6	Centro	2	2	2	2	2
279	2019-07-11	Ana Yaneth Hernández	1	CC	40050877	42	6	Centro	2	2	2	2	2
280	2019-07-11	Juan Diego Mariño	2	CC	1002604414	18	6	Betania	2	2	1	2	2
281	2019-07-11	María Paula Pinzón	1	TI	1002523486	17	6	Centro	2	2	2	2	2
282	2019-07-11	Roberto Melo	2	CC	9497392	51	6	Centro	2	2	2	2	2
283	2019-07-11	Eduan Albeiro Vargas	2	CC	1053344887	24	6	El mirador	2	2	2	2	2
284	2019-07-11	Rosalba Sarmiento	1	CC	23890307	52	6	Penjamo	2	2	2	2	2
285	2019-07-11	Jorge Hugo Téllez	2	CC	9496971	57	6	Tambrias	2	2	2	2	2
286	2019-07-11	Martha Liliana Pineda	1	CC	33702861	35	6	El Carmen	2	2	2	2	2
287	2019-07-11	Pedro Luis Pérez	2	CC	7277081	55	6	centro	2	2	2	2	2
288	2019-07-11	Edgar Alfonso Melo	2	CC	9497478	48	6	Centro	2	2	2	2	2
289	2019-07-11	Gabrielina Rodríguez	1	CC	23496047	52	6	Pizarral	2	2	2	2	2
290	2019-07-11	Isnaldo Hernández	2	CC	1055553196	24	6	centro	2	2	2	2	2
291	2019-07-11	Jaime Pineda González	2	CC	4197374	57	6	Centro	2	2	2	2	2
292	2019-07-11	Yanira Parra	1	CC	24651337	35	6	Betania	2	2	2	2	2
293	2019-07-11	Adrian Camilo Osorio	2	TI	24651337	6	6	centro	2	2	2	2	2
294	2019-07-11	José Antonio Pinzón	2	CC	91131030	54	6	Manca	2	2	2	2	2
295	2019-07-11	Carmen Cecilia Cortes	1	CC	23882646	69	6	Betania	1	1	1	1	1
296	2019-07-11	Israel Mahecha	2	CC	9497411	50	6	Centro	2	2	2	2	2
297	2019-07-11	Fidel Cárdenas Contreras	2	CC	4263919	50	6	Centro	2	2	2	2	2
298	2019-07-11	Jeronimo Ordoñez	2	TI		3	6	Centro	2	2	2	2	2
299	2019-07-11	Leonel González Paez	2	CC	7312417	46	6	Centro	2	2	2	2	2
300	2019-08-11	Leny Marcela Murcia Estrada	1	TI	1056505714	10	7	San Rafael	2	2	2	2	2
301	2019-08-11	Yerson David Amezquita	2	TI	1056504352	13	7	San Rafael	2	2	2	2	2
302	2019-08-11	Anderson YanPier Medina Cruz	2	TI	1193516941	15	7	Chuzo centro	2	2	1	2	2
303	2019-08-11	Jovani Moreno García	2	CC	74261246	40	7	Chuzo centro	2	2	2	2	2
304	2019-08-11	Edison Stiven Bernal Estrada	2	TI	1056504015	14	7	Chuzo centro	2	2	2	2	2

## Sheet: BBDD
participants	Fecha_toma_de_muestra	Sexo	Age	municipalities	InBios_Test	Stat_Pak_Test	ELISA_ChagasIIIGrupoBios_Test	ELISA_ChagasIIIGrupoBios_Test_Interpretation	ELISA_IgG+IgMVircell_Test	_ELISA_IgG+IgMVircell_test_Interpretation	IIF_Test	final_score_Test	Positive_participants Cutaneous_leishmaniasis
1	2019-05-29	1	59	Tipacoque	Positive	Positive	0.539	Positive	1.176	Positive	NA	Positive	NA
2	2019-05-29	2	61	Tipacoque	Positive	Positive	1.119	Positive	2.563	Positive	NA	Positive	NA
3	2019-05-29	1	13	Tipacoque	Negative	Negative	0.145	Negative	0.06	Negative	NA	Negative	NA
4	2019-05-29	1	32	Tipacoque	Negative	Negative	0.171	Negative	0.11	Negative	NA	Negative	NA
5	2019-05-29	2	8	Tipacoque	Negative	Negative	0.123	Negative	0.09	Negative	NA	Negative	NA
6	2019-05-29	1	40	Tipacoque	Negative	Negative	0.102	Negative	0.12	Negative	NA	Negative	NA
7	2019-05-29	1	52	Tipacoque	Positive	Positive	1.183	Positive	1.905	Positive	NA	Positive	NA
8	2019-05-29	1	28	Tipacoque	Negative	Negative	0.146	Negative	0.07	Negative	NA	Negative	NA
9	2019-05-29	1	26	Tipacoque	Negative	Negative	0.09	Negative	0.12	Negative	NA	Negative	NA
10	2019-05-29	2	80	Tipacoque	Positive	Positive	0.842	Positive	1.775	Positive	NA	Positive	NA
11	2019-05-29	1	45	Tipacoque	Positive	Positive	1.345	Positive	0.953	Positive	NA	Positive	NA
12	2019-05-29	1	65	Tipacoque	Positive	Positive	1.476	Positive	2.023	Positive	NA	Positive	NA
13	2019-05-29	1	53	Tipacoque	Negative	Negative	0.071	Negative	0.09	Negative	NA	Negative	NA
14	2019-05-29	1	75	Tipacoque	Positive	Positive	1.003	Positive	2.037	Positive	NA	Positive	NA
15	2019-05-29	1	33	Tipacoque	Positive	Positive	1.58	Positive	2.09	Positive	NA	Positive	NA
16	2019-05-29	1	60	Tipacoque	Negative	Negative	0.095	Negative	0.08	Negative	NA	Negative	NA
17	2019-05-29	1	35	Tipacoque	Negative	Negative	0.098	Negative	0.12	Negative	NA	Negative	NA
18	2019-05-29	1	35	Tipacoque	Negative	Negative	0.112	Negative	0.07	Negative	NA	Negative	NA
19	2019-05-29	1	63	Tipacoque	Positive	Positive	1.513	Positive	2.669	Positive	NA	Positive	NA
20	2019-05-29	1	71	Tipacoque	Negative	Negative	0.111	Negative	0.09	Negative	NA	Negative	NA
21	2019-05-29	2	72	Tipacoque	Negative	Negative	0.06	Negative	0.1	Negative	NA	Negative	NA
22	2019-05-29	1	53	Tipacoque	Negative	Negative	0.091	Negative	0.13	Negative	NA	Negative	NA
23	2019-05-29	1	56	Tipacoque	Negative	Negative	0.181	Negative	0.07	Negative	NA	Negative	NA
24	2019-05-29	1	50	Tipacoque	Negative	Negative	0.127	Negative	0.14	Negative	NA	Negative	NA
25	2019-05-29	1	47	Tipacoque	Negative	Negative	0.136	Negative	0.08	Negative	NA	Negative	NA
26	2019-05-29	1	65	Tipacoque	Positive	Positive	1.436	Positive	2.095	Positive	NA	Positive	NA
27	2019-05-29	2	69	Tipacoque	Positive	Positive	1.629	Positive	1.801	Positive	NA	Positive	NA
28	2019-05-29	1	44	Tipacoque	Positive	Positive	1.704	Positive	2.166	Positive	NA	Positive	NA
29	2019-05-29	1	69	Tipacoque	Negative	Negative	0.081	Negative	0.11	Negative	NA	Negative	NA
30	2019-05-29	1	31	Tipacoque	Negative	Negative	0.126	Negative	0.05	Negative	NA	Negative	NA
31	2019-05-29	1	28	Tipacoque	Negative	Negative	0.113	Negative	0.1	Negative	NA	Negative	NA
32	2019-05-29	2	17	Tipacoque	Negative	Negative	0.1	Negative	0.09	Negative	NA	Negative	NA
33	2019-05-29	2	80	Tipacoque	Positive	Positive	1.585	Positive	1.862	Positive	NA	Positive	NA
34	2019-05-29	2	44	Tipacoque	Negative	Negative	0.092	Negative	0.11	Negative	NA	Negative	NA
35	2019-05-29	2	57	Tipacoque	Positive	Positive	1.754	Positive	2.798	Positive	NA	Positive	NA
36	2019-05-29	1	61	Tipacoque	Negative	Negative	0.129	Negative	0.08	Negative	NA	Negative	NA
37	2019-05-29	1	21	Tipacoque	Negative	Negative	0.096	Negative	0.12	Negative	NA	Negative	NA
38	2019-05-29	1	51	Tipacoque	Negative	Negative	0.133	Negative	0.07	Negative	NA	Negative	NA
39	2019-05-29	1	49	Soatá	Negative	Negative		Negative	0.11	Negative	NA	Negative	NA
40	2019-05-29	1	46	Tipacoque	Negative	Negative	0.086	Negative	0.08	Negative	NA	Negative	NA
41	2019-05-29	1	80	Tipacoque	Positive	Positive	1.636	Positive	2.285	Positive	NA	Positive	NA
42	2019-05-29	2	55	Tipacoque	Positive	Positive	1.833	Positive	2.319	Positive	NA	Positive	NA
43	2019-05-29	1	32	Tipacoque	Negative	Negative	0.135	Negative	0.13	Negative	NA	Negative	NA
44	2019-05-29	1	61	Tipacoque	Negative	Negative	0.185	Negative	0.06	Negative	NA	Negative	NA
45	2019-05-29	1	62	Tipacoque	Negative	Negative	0.083	Negative	0.09	Negative	NA	Negative	NA
46	2019-05-29	2	68	Tipacoque	Negative	Negative	0.169	Negative	0.11	Negative	NA	Negative	NA
47	2019-05-29	1	59	Tipacoque	Negative	Negative	0.083	Negative	0.06	Negative	NA	Negative	NA
48	2019-05-29	2	67	Tipacoque	Negative	Negative	0.111	Negative	0.12	Negative	NA	Negative	NA
49	2019-05-29	2	69	Tipacoque	Positive	Positive	1.174	Positive	2.186	Positive	NA	Positive	NA
50	2019-05-29	1	36	Tipacoque	Negative	Negative	0.112	Negative	0.11	Negative	NA	Negative	NA
51	2019-05-29	1	8	Tipacoque	Negative	Negative	0.111	Negative	0.08	Negative	NA	Negative	NA
52	2019-05-29	1	24	Tipacoque	Negative	Negative	0.119	Negative	0.05	Negative	NA	Negative	NA
53	2019-05-29	2	38	Tipacoque	Negative	Negative	0.111	Negative	0.10	Negative	NA	Negative	NA
54	2019-05-29	1	12	Tipacoque	Negative	Negative	0.127	Negative	0.09	Negative	NA	Negative	NA
55	2019-05-29	1	40	Tipacoque	Negative	Negative	0.083	Negative	0.06	Negative	NA	Negative	NA
56	2019-05-29	1	44	Tipacoque	Negative	Negative	0.192	Negative	0.12	Negative	NA	Negative	NA
57	2019-05-29	1	69	Tipacoque	Negative	Negative	0.126	Negative	0.11	Negative	NA	Negative	NA
58	2019-05-29	1	63	Tipacoque	Negative	Negative	0.134	Negative	0.07	Negative	NA	Negative	NA
59	2019-05-29	2	41	Tipacoque	Negative	Negative	0.068	Negative	0.09	Negative	NA	Negative	NA
60	2019-05-29	2	57	Soatá	Negative	Negative		Negative	0.12	Negative	NA	Negative	NA
61	2019-05-29	1	68	Tipacoque	Negative	Negative	0.09	Negative	0.06	Negative	NA	Negative	NA
62	2019-05-29	1	34	Tipacoque	Positive	Negative	0.151	Negative	0.07	Negative	NA	Negative	NA
63	2019-05-29	1	53	Tipacoque	Negative	Negative	0.058	Negative	0.1	Negative	NA	Negative	NA
64	2019-05-29	1	48	Tipacoque	Negative	Negative	0.1	Negative	0.08	Negative	NA	Negative	NA
65	2019-05-29	1	28	Soatá	Negative	Negative	0.095	Negative	0.08	Negative	NA	Negative	NA
66	2019-05-30	1	47	Soatá	Positive	Positive	1.66	Positive	2.906	Positive	NA	Positive	NA
67	2019-05-30	2	16	Soatá	Negative	Negative	0.087	Negative	0.1	Negative	NA	Negative	NA
68	2019-05-30	1	7	Soatá	Negative	Negative	0.094	Negative	0.12	Negative	NA	Negative	NA
69	2019-05-30	2	69	Soatá	Positive	Positive	1.591	Positive	2.366	Positive	NA	Positive	NA
70	2019-05-30	2	57	Soatá	Negative	Negative	0.097	Negative	0.09	Negative	NA	Negative	NA
71	2019-05-30	2	51	Soatá	Negative	Negative	0.069	Negative	0.06	Negative	NA	Negative	NA
72	2019-05-30	2	57	Soatá	Negative	Negative	0.064	Negative	0.1	Negative	NA	Negative	NA
73	2019-05-30	1	51	Soatá	Negative	Negative	0.077	Negative	0.13	Negative	NA	Negative	NA
74	2019-05-30	1	24	Soatá	Negative	Negative	0.081	Negative	0.07	Negative	NA	Negative	NA
75	2019-05-30	1	54	Soatá	Negative	Negative	0.065	Negative	0.05	Negative	NA	Negative	NA
76	2019-05-30	1	41	Soatá	Positive	Positive	1.522	Positive	1.873	Positive	NA	Positive	NA
77	2019-05-30	1	42	Tipacoque	Negative	Negative	0.092	Negative	0.14	Negative	NA	Negative	NA
78	2019-05-30	1	56	Soatá	Negative	Negative	0.054	Negative	0.1	Negative	NA	Negative	NA
79	2019-05-30	1	67	Soatá	Negative	Negative	0.157	Negative	0.08	Negative	NA	Negative	NA
80	2019-05-30	1	13	Soatá	Negative	Negative	0.086	Negative	0.09	Negative	NA	Negative	NA
81	2019-05-30	1	51	Soatá	Negative	Negative	0.081	Negative	0.08	Negative	NA	Negative	NA
82	2019-05-30	1	72	Soatá	Positive	Positive	1.609	Positive	2.157	Positive	NA	Positive	NA
83	2019-05-30	2	69	Soatá	Positive	Positive	1.02	Positive	2.298	Positive	NA	Positive	NA
84	2019-05-30	1	54	Soatá	Positive	Positive	1.681	Positive	2.044	Positive	NA	Positive	NA
85	2019-05-30	1	38	Soatá	Negative	Negative	0.103	Negative	0.12	Negative	NA	Negative	NA
86	2019-05-30	2	15	Soatá	Negative	Negative	0.101	Negative	0.13	Negative	NA	Negative	NA
87	2019-05-30	1	60	Soatá	Positive	Positive	1.51	Positive	2.496	Positive	NA	Positive	NA
88	2019-05-30	2	54	Soatá	Negative	Negative	0.109	Negative	0.09	Negative	NA	Negative	NA
89	2019-05-30	2	42	Soatá	Negative	Negative	0.131	Negative	0.07	Negative	NA	Negative	NA
90	2019-05-30	1	64	Soatá	Negative	Negative	0.084	Negative	0.1	Negative	NA	Negative	NA
91	2019-05-30	1	78	Soatá	Negative	Negative	0.102	Negative	0.07	Negative	NA	Negative	NA
92	2019-05-30	2	14	Soatá	Negative	Negative	0.142	Negative	0.09	Negative	NA	Negative	NA
93	2019-05-30	1	43	Soatá	Negative	Negative	0.1	Negative	0.12	Negative	NA	Negative	NA
94	2019-05-30	1	45	Soatá	Negative	Negative	0.125	Negative	0.06	Negative	NA	Negative	NA
95	2019-05-30	1	51	Soatá	Negative	Negative	0.089	Negative	0.09	Negative	NA	Negative	NA
96	2019-05-30	2	78	Soatá	Negative	Negative	0.07	Negative	0.06	Negative	NA	Negative	NA
97	2019-05-30	1	75	Soatá	Negative	Negative	0.32	Negative	0.11	Negative	NA	Negative	NA
98	2019-05-30	1	49	Tipacoque	Negative	Negative	0.069	Negative	0.1	Negative	NA	Negative	NA
99	2019-05-30	2	60	Soatá	Negative	Negative	0.071	Negative	0.08	Negative	NA	Negative	NA
100	2019-05-30	1	64	Soatá	Negative	Negative	0.082	Negative	0.12	Negative	NA	Negative	NA
101	2019-05-30	1	50	Soatá	Negative	Negative	0.126	Negative	0.09	Negative	NA	Negative	NA
102	2019-05-30	1	61	Soatá	Positive	Positive	1.583	Positive	2.131	Positive	NA	Positive	NA
103	2019-05-30	2	47	Soatá	Negative	Negative	0.071	Negative	0.1	Negative	NA	Negative	NA
104	2019-05-30	1	57	Soatá	Negative	Negative	0.093	Negative	0.11	Negative	NA	Negative	NA
105	2019-05-30	2	42	Soatá	Negative	Negative	0.127	Negative	0.05	Negative	NA	Negative	NA
106	2019-05-30	1	46	Soatá	Negative	Negative	0.096	Negative	0.09	Negative	NA	Negative	NA
107	2019-05-30	2	15	Soatá	Negative	Negative	0.1	Negative	0.12	Negative	NA	Negative	NA
108	2019-05-30	1	44	Soatá	Negative	Negative	0.085	Negative	0.08	Negative	NA	Negative	NA
109	2019-05-30	1	71	Soatá	Negative	Negative	0.071	Negative	0.06	Negative	NA	Negative	NA
110	2019-05-30	1	39	Soatá	Negative	Negative	0.081	Negative	0.11	Negative	NA	Negative	NA
111	2019-05-30	2	36	Soatá	Negative	Negative	0.12	Negative	0.08	Negative	NA	Negative	NA
112	2019-05-30	2	39	Soatá	Negative	Negative	0.065	Negative	0.07	Negative	NA	Negative	NA
113	2019-05-30	1	52	Soatá	Negative	Negative	0.087	Negative	0.12	Negative	NA	Negative	NA
114	2019-05-30	2	38	Soatá	Negative	Negative	0.107	Negative	0.08	Negative	NA	Negative	NA
115	2019-05-30	1	61	Soatá	Positive	Positive	1.459	Positive	2.385	Positive	NA	Positive	NA
116	2019-05-30	1	68	Soatá	Negative	Negative	0.064	Negative	0.13	Negative	NA	Negative	NA
117	2019-05-30	1	17	Soatá	Negative	Negative	0.085	Negative	0.07	Negative	NA	Negative	NA
118	2019-05-30	1	46	Soatá	Negative	Negative	0.072	Negative	0.06	Negative	NA	Negative	NA
119	2019-05-30	1	53	Soatá	Positive	Positive	0.951	Positive	1.293	Positive	NA	Positive	NA
120	2019-05-30	2	52	Soatá	Negative	Negative	0.078	Negative	0.09	Negative	NA	Negative	NA
121	2019-05-30	1	31	Soatá	Negative	Negative	0.157	Negative	0.06	Negative	NA	Negative	NA
122	2019-05-30	1	55	Soatá	Negative	Negative	0.071	Negative	0.1	Negative	NA	Negative	NA
123	2019-05-30	1	33	Soatá	Negative	Negative	0.069	Negative	0.05	Negative	NA	Negative	NA
124	2019-05-30	1	22	Soatá	Negative	Negative	0.056	Negative	0.08	Negative	NA	Negative	NA
125	2019-06-06	1	70	Moniquira	Positive	Positive	1.739	Positive	2.394	Positive	NA	Positive	NA
126	2019-06-06	2	54	Moniquira	Positive	Positive	1.106	Positive	2.396	Positive	NA	Positive	NA
127	2019-06-06	2	62	Moniquira	Positive	Positive	1.477	Positive	2.433	Positive	NA	Positive	NA
128	2019-06-06	2	67	Moniquira	Positive	Positive	1.456	Positive	2.252	Positive	NA	Positive	NA
129	2019-06-06	1	58	Moniquira	Positive	Positive	1.561	Positive	2.5	Positive	NA	Positive	NA
130	2019-06-06	2	53	Moniquira	Negative	Negative	0.177	Negative	0.09	Negative	NA	Negative	NA
131	2019-06-06	1	37	Moniquira	Negative	Negative	0.096	Negative	0.07	Negative	NA	Negative	NA
132	2019-06-06	2	75	Moniquira	Negative	Negative	0.099	Negative	0.11	Negative	NA	Negative	NA
133	2019-06-06	1	74	Moniquira	Positive	Negative	0.066	Negative	0.05	Negative	NA	Negative	NA
134	2019-06-06	1	46	Moniquira	Positive	Positive	1.417	Positive	2.352	Positive	NA	Positive	NA
135	2019-06-06	1	42	Moniquira	Positive	Positive	1.079	Positive	2.155	Positive	NA	Positive	NA
136	2019-06-06	1	42	Moniquira	Negative	Negative	0.083	Negative	0.11	Negative	NA	Negative	NA
137	2019-06-06	1	59	Moniquira	Positive	Positive	1.269	Positive	2.216	Positive	NA	Positive	NA
138	2019-06-06	1	61	Moniquira	Positive	Positive	1.165	Positive	2.173	Positive	NA	Positive	NA
139	2019-06-06	1	59	Moniquira	Positive	Positive	1.78	Positive	2.482	Positive	NA	Positive	NA
140	2019-06-06	2	65	Moniquira	Negative	Negative	0.229	Negative	0.08	Negative	NA	Negative	NA
141	2019-06-06	2	39	Moniquira	Negative	Negative	0.165	Negative	0.06	Negative	NA	Negative	NA
142	2019-06-06	1	45	Moniquira	Negative	Negative	0.214	Negative	0.1	Negative	NA	Negative	NA
143	2019-06-06	1	35	Moniquira	Positive	Positive	1.602	Positive	2.098	Positive	NA	Positive	NA
144	2019-06-06	1	57	Moniquira	Positive	Positive	1.697	Positive	2.237	Positive	NA	Positive	NA
145	2019-06-06	1	52	Moniquira	Positive	Positive	1.316	Positive	2.012	Positive	NA	Positive	NA
146	2019-06-06	2	63	Moniquira	Negative	Negative	0.071	Negative	0.08	Negative	NA	Negative	NA
147	2019-06-06	1	24	Moniquira	Negative	Negative	0.116	Negative	0.09	Negative	NA	Negative	NA
148	2019-06-06	2	59	Moniquira	Positive	Positive	1.785	Positive	2.123	Positive	NA	Positive	NA
149	2019-06-06	1	41	Moniquira	Positive	Positive	1.186	Positive	2.084	Positive	NA	Positive	NA
150	2019-06-06	2	72	Moniquira	Positive	Positive	1, 543	Positive	1.931	Positive	NA	Positive	NA
151	2019-06-06	2	49	Moniquira	Positive	Positive	1.593	Positive	2.081	Positive	NA	Positive	NA
152	2019-06-06	2	32	Moniquira	Negative	Negative	0.168	Negative	0.1	Negative	NA	Negative	NA
153	2019-06-06	1	25	Moniquira	Negative	Negative	0.189	Negative	0.06	Negative	NA	Negative	NA
154	2019-06-06	1	28	Moniquira	Negative	Negative	0.192	Negative	0.08	Negative	NA	Negative	NA
155	2019-06-16	1	72	Chitaraque	Positive	Positive	1.529	Positive	2.614	Positive	NA	Positive	NA
156	2019-06-16	1	63	Chitaraque	Negative	Negative	0.184	Negative	0.11	Negative	NA	Negative	NA
157	2019-06-16	1	65	Chitaraque	Negative	Negative	0.106	Negative	0.11	Negative	NA	Negative	NA
158	2019-06-16	1	35	Chitaraque	Positive	Positive	1.64	Positive	2.298	Positive	NA	Positive	NA
159	2019-06-16	1	73	Chitaraque	Positive	Positive	1.569	Positive	2.178	Positive	NA	Positive	NA
160	2019-06-16	2	64	Chitaraque	Positive	Positive	1.524	Positive	1.829	Positive	NA	Positive	NA
161	2019-06-16	1	62	Chitaraque	Negative	Negative	0.136	Negative	0.13	Negative	NA	Negative	NA
162	2019-06-16	1	26	Chitaraque	Negative	Negative	0.115	Negative	0.09	Negative	NA	Negative	NA
163	2019-06-16	2	60	Chitaraque	Negative	Negative	0.11	Negative	0.08	Negative	NA	Negative	NA
164	2019-06-16	1	16	Chitaraque	Negative	Negative	0.094	Negative	0.1	Negative	NA	Negative	NA
165	2019-06-16	2	47	Chitaraque	Negative	Negative	0.16	Negative	0.08	Negative	NA	Negative	NA
166	2019-06-16	2	48	Chitaraque	Positive	Positive	1.453	Positive	1.899	Positive	NA	Positive	NA
167	2019-06-16	1	38	Chitaraque	Negative	Negative	0.154	Negative	0.07	Negative	NA	Negative	NA
168	2019-06-16	1	55	Chitaraque	Positive	Positive	1.583	Positive	2.181	Positive	NA	Positive	NA
169	2019-06-16	2	53	Chitaraque	Negative	Negative	0.14	Negative	0.14	Negative	NA	Negative	NA
170	2019-06-16	2	60	Chitaraque	Positive	Positive	1.467	Positive	2.095	Positive	NA	Positive	NA
171	2019-06-16	1	47	Chitaraque	Negative	Negative	0.1	Negative	0.1	Negative	NA	Negative	NA
172	2019-06-16	1	61	Chitaraque	Negative	Negative	0.179	Negative	0.07	Negative	NA	Negative	NA
173	2019-06-16	1	46	Chitaraque	Negative	Negative	0.167	Negative	0.11	Negative	NA	Negative	NA
174	2019-06-16	1	61	Chitaraque	Negative	Negative	0.1	Negative	0.09	Negative	NA	Negative	NA
175	2019-06-16	1	54	Chitaraque	Positive	Positive	1.39	Positive	2.148	Positive	NA	Positive	NA
176	2019-06-16	1	66	Chitaraque	Positive	Positive	1.382	Positive	2.351	Positive	NA	Positive	NA
177	2019-06-16	1	27	Chitaraque	Negative	Negative	0.077	Negative	0.05	Negative	NA	Negative	NA
178	2019-06-16	1	54	Chitaraque	Negative	Negative	1.848	Negative	0.11	Negative	NA	Negative	NA
179	2019-06-16	1	65	Chitaraque	Negative	Negative	0.209	Negative	0.07	Negative	NA	Negative	NA
180	2019-06-16	1	64	Chitaraque	Positive	Positive	1.492	Positive	2.191	Positive	NA	Positive	NA
181	2019-06-16	2	64	Chitaraque	Positive	Positive	1.28	Positive	1.346	Positive	NA	Positive	NA
182	2019-06-16	1	60	Chitaraque	Negative	Negative	0.164	Negative	0.16	Negative	NA	Negative	NA
183	2019-06-16	1	59	Chitaraque	Positive	Positive	1.799	Positive	2.216	Positive	NA	Positive	NA
184	2019-06-16	1	59	Chitaraque	Positive	Positive	1.798	Positive	2.02	Positive	NA	Positive	NA
185	2019-06-16	2	14	Chitaraque	Negative	Negative	0.122	Negative	0.05	Negative	NA	Negative	NA
186	2019-06-16	1	10	Chitaraque	Negative	Negative	0.122	Negative	0.11	Negative	NA	Negative	NA
187	2019-06-16	2	48	Chitaraque	Negative	Negative	0.221	Negative	0.08	Negative	NA	Negative	NA
188	2019-06-16	1	69	Chitaraque	Negative	Negative	0.233	Negative	0.12	Negative	NA	Negative	NA
189	2019-06-16	2	66	Chitaraque	Positive	Positive	1.668	Positive	1.995	Positive	NA	Positive	NA
190	2019-06-16	2	37	Chitaraque	Negative	Negative	0.153	Negative	0.08	Negative	NA	Negative	NA
191	2019-06-16	1	50	Chitaraque	Negative	Negative	0.102	Negative	0.17	Negative	NA	Negative	NA
192	2019-06-16	2	66	Chitaraque	Positive	Positive	1.775	Positive	2.043	Positive	NA	Positive	NA
193	2019-06-16	1	64	Chitaraque	Positive	Positive	1.144	Positive	2.143	Positive	NA	Positive	NA
194	2019-06-16	1	70	Chitaraque	Negative	Negative	0.138	Negative	0.05	Negative	NA	Negative	NA
195	2019-06-16	1	72	Chitaraque	Positive	Positive	0.816	Positive	1.704	Positive	NA	Positive	NA
196	2019-06-16	1	46	Chitaraque	Negative	Negative	0.097	Negative	0.08	Negative	NA	Negative	NA
197	2019-06-16	2	24	Chitaraque	Negative	Negative	0.125	Negative	0.11	Negative	NA	Negative	NA
198	2019-06-16	1	54	Chitaraque	Positive	Positive	1.3775	Positive	2.162	Positive	NA	Positive	NA
199	2019-06-16	2	57	Chitaraque	Positive	Positive	1.657	Positive	2.07	Positive	NA	Positive	NA
200	2019-06-16	2	59	Chitaraque	Positive	Positive	1.572	Positive	2.525	Positive	NA	Positive	NA
201	2019-06-16	1	49	Chitaraque	Negative	Negative	0.073	Negative	0.09	Negative	NA	Negative	NA
202	2019-06-16	1	54	Chitaraque	Positive	Positive	1.371	Positive	2.162	Positive	NA	Positive	NA
203	2019-06-16	1	31	Chitaraque	Negative	Negative	0.092	Negative	0.06	Negative	NA	Negative	NA
204	2019-06-16	2	52	Chitaraque	Negative	Negative	0.076	Negative	0.13	Negative	NA	Negative	NA
205	2019-06-16	1	29	Chitaraque	Negative	Negative	0.102	Negative	0.07	Negative	NA	Negative	NA
206	2019-06-16	1	55	Chitaraque	Negative	Negative	0.159	Negative	0.11	Negative	NA	Negative	NA
207	2019-06-16	2	58	Chitaraque	Positive	Positive	1.32	Positive	2.156	Positive	NA	Positive	NA
208	2019-06-16	1	56	Chitaraque	Negative	Negative	0.092	Negative	0.14	Negative	NA	Negative	NA
209	2019-06-16	1	39	Chitaraque	Negative	Negative	0.105	Negative	0.05	Negative	NA	Negative	NA
210	2019-06-16	1	33	Chitaraque	Negative	Negative	0.168	Negative	0.11	Negative	NA	Negative	NA
211	2019-06-16	1	29	Chitaraque	Negative	Negative	0.099	Negative	0.05	Negative	NA	Negative	NA
212	2019-07-27	1	61	Miraflores	Positive	Positive	1.965	Positive	2.188	Positive	NA	Positive	NA
213	2019-07-27	2	63	Miraflores	Positive	Positive	1.9095	Positive	2.692	Positive	/	Positive	NA
214	2019-07-27	1	48	Miraflores	Positive	Positive	1.859	Positive	2.406	Positive	NA	Positive	NA
215	2019-07-27	1	56	Miraflores	Positive	Positive	1.94	Positive	2.164	Positive	NA	Positive	NA
216	2019-07-27	2	47	Miraflores	Positive	Positive	1.9995	Positive	1.451	Positive	NA	Positive	NA
217	2019-07-27	1	76	Miraflores	Positive	Positive	1.9785	Positive	2.062	Positive	NA	Positive	NA
218	2019-07-27	2	43	Miraflores	Positive	Positive	1.482	Positive	2.365	Positive	NA	Positive	NA
219	2019-07-27	2	66	Miraflores	Positive	Positive	1.8795	Positive	2.422	Positive	NA	Positive	NA
220	2019-07-27	1	66	Miraflores	Negative	Negative	0.094	Negative	0.09	Negative	NA	Negative	NA
221	2019-07-27	2	41	Miraflores	Negative	Negative	0.123	Negative	0.06	Negative	NA	Negative	NA
222	2019-07-27	1	20	Miraflores	Negative	Negative	0.01	Negative	0.1	Negative	NA	Negative	NA
223	2019-08-09	2	10	Soatá	Negative	Negative	0.105	Negative	0.05	Negative	NA	Negative	NA
224	2019-08-09	1	9	Soatá	Negative	Negative	0.171	Negative	0.08	Negative	NA	Negative	NA
225	2019-08-09	1	6	Soatá	Negative	Negative	0.123	Negative	0.13	Negative	NA	Negative	NA
226	2019-08-09	2	11	Soatá	Negative	Negative	0.239	Negative	0.06	Negative	NA	Negative	NA
227	2019-08-09	2	12	Soatá	Negative	Negative	0.211	Negative	0.11	Negative	NA	Negative	NA
228	2019-08-09	2	9	Soatá	Negative	Negative	0.131	Negative	0.09	Negative	NA	Negative	NA
229	2019-08-09	1	7	Soatá	Negative	Negative	0.134	Negative	0.15	Negative	NA	Negative	NA
230	2019-08-09	1	9	Soatá	Negative	Negative	0.14	Negative	0.08	Negative	NA	Negative	NA
231	2019-08-09	1	37	Soatá	Negative	Negative	0.131	Negative	0.05	Negative	NA	Negative	NA
232	2019-08-09	2	59	Soatá	Positive	Positive	1.767	Positive	2.25	Positive	NA	Positive	NA
233	2019-08-09	2	43	Soatá	Positive	Positive	1.82	Positive	2.562	Positive	NA	Positive	NA
234	2019-08-09	2	64	Soatá	Negative	Negative	0.115	Negative	0.09	Negative	NA	Negative	NA
235	2019-08-09	2	59	Soatá	Negative	Negative	0.164	Negative	0.06	Negative	NA	Negative	NA
236	2019-08-09	1	54	Soatá	Negative	Negative	0.142	Negative	0.1	Negative	NA	Negative	NA
237	2019-08-09	2	59	Soatá	Negative	Negative	0.106	Negative	0.12	Negative	NA	Negative	NA
238	2019-08-09	2	61	Soatá	Positive	Positive	0.922	Positive	2.222	Positive	NA	Positive	NA
239	2019-08-09	1	50	Soatá	Negative	Negative	0.114	Negative	0.07	Negative	NA	Negative	NA
240	2019-08-09	1	60	Soatá	Positive	Positive	1.748	Positive	2.24	Positive	NA	Positive	NA
241	2019-08-09	1	70	Soatá	Positive	Positive	2.006	Positive	2.293	Positive	NA	Positive	NA
242	2019-08-09	2	72	Soatá	Positive	Positive	1.347	Positive	2.305	Positive	NA	Positive	NA
243	2019-08-09	2	65	Soatá	Positive	Positive	1.381	Positive	1.696	Positive	NA	Positive	NA
244	2019-08-09	1	67	Soatá	Positive	Positive	2.012	Positive	2.27	Positive	NA	Positive	NA
245	2019-08-09	2	3	Soatá	Negative	Negative	0.103	Negative	0.12	Negative	NA	Negative	NA
246	2019-08-09	2	68	Soatá	Negative	Negative	0.11	Negative	0.09	Negative	NA	Negative	NA
247	2019-08-09	2	54	Soatá	Positive	Positive	1.773	Positive	2.359	Positive	NA	Positive	NA
248	2019-08-09	2	39	Soatá	Negative	Negative	0.172	Negative	0.06	Negative	NA	Negative	NA
249	2019-08-09	2	50	Soatá	Negative	Negative	0.102	Negative	0.11	Negative	NA	Negative	NA
250	2019-08-09	2	64	Soatá	Positive	Positive	1.602	Positive	2.314	Positive	NA	Positive	NA
251	2019-08-09	2	62	Soatá	Positive	Positive	2.028	Positive	2.509	Positive	NA	Positive	NA
252	2019-08-09	1	57	Soatá	Positive	Positive	1.848	Positive	2.298	Positive	NA	Positive	NA
253	2019-08-09	2	55	Soatá	Positive	Positive	1.799	Positive	2.279	Positive	NA	Positive	NA
254	2019-08-09	1	32	Soatá	Negative	Negative	0.237	Negative	0.07	Negative	NA	Negative	NA
255	2019-08-09	1	62	Soatá	Negative	Negative	0.211	Negative	0.11	Negative	NA	Negative	NA
256	2019-08-09	1	52	Soatá	Positive	Positive	1.634	Positive	2.297	Positive	NA	Positive	NA
257	2019-08-09	1	53	Soatá	Negative	Negative	0.197	Negative	0.06	Negative	NA	Negative	NA
258	2019-08-09	2	42	Soatá	Positive	Positive	1.0455	Positive	2.496	Positive	NA	Positive	NA
259	2019-08-09	2	72	Soatá	Negative	Negative	0.072	Negative	0.09	Negative	NA	Negative	NA
260	2019-08-09	2	9	Soatá	Negative	Negative	0.122	Negative	0.06	Negative	NA	Negative	NA
261	2019-08-09	1	58	Soatá	Negative	Negative	0.163	Negative	0.1	Negative	NA	Negative	NA
262	2019-08-09	2	36	Soatá	Negative	Negative	0.204	Negative	0.05	Negative	NA	Negative	NA
263	2019-08-09	1	28	Soatá	Negative	Negative	0.214	Negative	0.08	Negative	NA	Negative	NA
264	2019-08-09	1	6	Soatá	Negative	Negative	0.224	Negative	0.11	Negative	NA	Negative	NA
265	2019-08-09	2	67	Soatá	Negative	Negative	0.223	Negative	0.13	Negative	NA	Negative	NA
266	2019-08-09	2	65	Soatá	Negative	Negative	0.316	Negative	0.07	Negative	NA	Negative	NA
267	2019-08-09	2	50	Soatá	Negative	Negative	0.138	Negative	0.05	Negative	NA	Negative	NA
268	2019-08-11	2	43	San Pablo de Borbour	Negative	Negative	0.323	Negative	0.08	Negative	NA	Negative	Positive Leishmaniasis cutaneous
269	2019-07-11	1	57	Otanche	Negative	Negative	0.034	Negative	0.12	Negative	NA	Negative	Positive Leishmaniasis cutaneous
270	2019-07-11	2	45	Otanche	Negative	Negative	0.164	Negative	0.07	Negative	NA	Negative	Positive Leishmaniasis cutaneous
271	2019-07-11	2	33	Otanche	Negative	Negative	0.165	Negative	0.11	Negative	NA	Negative	Positive Leishmaniasis cutaneous
272	2019-07-11	1	29	Otanche	Negative	Negative	0.161	Negative	0.08	Negative	NA	Negative	Positive Leishmaniasis cutaneous
273	2019-07-11	1	7	Otanche	Negative	Negative	0.164	Negative	0.09	Negative	NA	Negative	Positive Leishmaniasis cutaneous
274	2019-07-11	2	19	Otanche	Negative	Negative	0.299	Negative	0.08	Negative	NA	Negative	Positive Leishmaniasis cutaneous
275	2019-07-11	2	6	Otanche	Negative	Negative	0.126	Negative	0.12	Negative	NA	Negative	Positive Leishmaniasis cutaneous
276	2019-07-11	1	18	Otanche	Negative	Negative	0.097	Negative	0.07	Negative	NA	Negative	Positive Leishmaniasis cutaneous
277	2019-07-11	1	46	Otanche	Negative	Negative	0.007	Negative	0.11	Negative	NA	Negative	Positive Leishmaniasis cutaneous
278	2019-07-11	2	28	Otanche	Negative	Negative	0.11	Negative	0.08	Negative	NA	Negative	Positive Leishmaniasis cutaneous
279	2019-07-11	1	48	Otanche	Negative	Negative	0.076	Negative	0.14	Negative	NA	Negative	Positive Leishmaniasis cutaneous
280	2019-07-11	1	42	Otanche	Negative	Negative	0.071	Negative	0.05	Negative	NA	Negative	Positive Leishmaniasis cutaneous
281	2019-07-11	2	18	Otanche	Negative	Negative	0.79	Positive	0.09	Negative	1/16	Negative	Positive Leishmaniasis cutaneous
282	2019-07-11	1	17	Otanche	Negative	Negative	0.058	Negative	0.1	Negative	NA	Negative	Positive Leishmaniasis cutaneous
283	2019-07-11	2	51	Otanche	Negative	Negative	0.062	Negative	0.06	Negative	NA	Negative	Positive Leishmaniasis cutaneous
284	2019-07-11	2	24	Otanche	Negative	Negative	0.055	Negative	0.09	Negative	NA	Negative	Positive Leishmaniasis cutaneous
285	2019-07-11	1	52	Otanche	Negative	Negative	0.103	Negative	0.08	Negative	NA	Negative	Positive Leishmaniasis cutaneous
286	2019-07-11	2	57	Otanche	Negative	Negative	0.159	Negative	0.12	Negative	NA	Negative	Positive Leishmaniasis cutaneous
287	2019-07-11	1	35	Otanche	Negative	Negative	0.078	Negative	0.07	Negative	NA	Negative	Positive Leishmaniasis cutaneous
288	2019-07-11	2	55	Otanche	Negative	Negative	0.057	Negative	0.11	Negative	NA	Negative	Positive Leishmaniasis cutaneous
289	2019-07-11	2	48	Otanche	Negative	Negative	0.092	Negative	0.08	Negative	NA	Negative	Positive Leishmaniasis cutaneous
290	2019-07-11	1	52	Otanche	Negative	Negative	0.129	Negative	0.14	Negative	NA	Negative	Positive Leishmaniasis cutaneous
291	2019-07-11	2	24	Otanche	Negative	Negative	0.07	Negative	0.06	Negative	NA	Negative	Positive Leishmaniasis cutaneous
292	2019-07-11	2	57	Otanche	Negative	Negative	0.175	Negative	0.15	Negative	NA	Negative	Positive Leishmaniasis cutaneous
293	2019-07-11	1	35	Otanche	Negative	Negative	0.056	Negative	0.06	Negative	NA	Negative	Positive Leishmaniasis cutaneous
294	2019-07-11	2	6	Otanche	Negative	Negative	0.072	Negative	0.07	Negative	NA	Negative	Positive Leishmaniasis cutaneous
295	2019-07-11	2	54	Otanche	Negative	Negative	0.157	Negative	0.08	Negative	NA	Negative	Positive Leishmaniasis cutaneous
296	2019-07-11	1	69	Otanche	Positive	Positive	1507	Positive	1.46	Positive	NA	Positive	Positive Leishmaniasis cutaneous
297	2019-07-11	2	50	Otanche	Negative	Negative	0.088	Negative	0.1	Negative	NA	Negative	Positive Leishmaniasis cutaneous
298	2019-07-11	2	50	Otanche	Negative	Negative	0.042	Negative	0.06	Negative	NA	Negative	Positive Leishmaniasis cutaneous
299	2019-07-11	2	3	Otanche	Negative	Negative	0.211	Negative	0.14	Negative	NA	Negative	Positive Leishmaniasis cutaneous
300	2019-07-11	2	46	Otanche	Negative	Negative	0.059	Negative	0.07	Negative	NA	Negative	Positive Leishmaniasis cutaneous
301	2019-08-11	1	10	San Pablo de Borbour	Negative	Negative	0.201	Negative	0.05	Negative	NA	Negative	Positive Leishmaniasis cutaneous
302	2019-08-11	2	13	San Pablo de Borbour	Negative	Negative	0.127	Negative	0.12	Negative	NA	Negative	Positive Leishmaniasis cutaneous
303	2019-08-11	2	15	San Pablo de Borbour	Negative	Negative	1009	Positive	0.08	Negative	1/16	Negative	Positive Leishmaniasis cutaneous
304	2019-08-11	2	40	San Pablo de Borbour	Negative	Negative	0.109	Negative	0.07	Negative	NA	Negative	Positive Leishmaniasis cutaneous
305	2019-08-11	2	14	San Pablo de Borbour	Negative	Negative	0.019	Negative	0.09	Negative	NA	Negative	Positive Leishmaniasis cutaneous
NA: not applicable
